# Supplementary material for: Hippocampal neurogenesis enhancers promote forgetting of remote fear memory after hippocampal reactivation by retrieval
Source: eLife. 2016 Sep 26;5:e17464. doi: 10.7554/eLife.17464 (PMC5036964; doi:10.7554/eLife.17464)
Supplement: Figure 1—source data 1. — The asterisks indicate a significant difference. DOI: http://dx.doi.org/10.7554/eLife.17464.003 [file elife-17464-fig1-data1.xlsx]

## Sheet: Sheet1
	Figure 1-source data 1. Summary of statistical analyses with F values. The asterisks indicate a significant difference.
	Figure	1A	1B	1D	1E
	Statistics	One-way	One-way	One-way	Pearson
	Group			F(2,17) = 31.884*
	Group (Test 2)	F(2,27) = 4.049*	F(2,35) = 4.583*
	Group (Sp. Test)	F(2,27) = 9.046*
	Correlation				R = -0.76*
