# Supplementary material for: Hippocampal neurogenesis enhancers promote forgetting of remote fear memory after hippocampal reactivation by retrieval
Source: eLife. 2016 Sep 26;5:e17464. doi: 10.7554/eLife.17464 (PMC5036964; doi:10.7554/eLife.17464)
Supplement: Figure 2—source data 1. — The asterisks indicate a significant difference. DOI: http://dx.doi.org/10.7554/eLife.17464.005 [file elife-17464-fig2-data1.xlsx]

## Sheet: Sheet1
	Figure 2-source data 1. Summary of statistical analyses with F values. The asterisks indicate a significant difference.
	Figure	2A	2B	2C	2D
	Statistics	t-test	t-test	t-test	t-test
	Group (Test 1)	t(19) = 2.243*	t(22) = 0.186	t(15) = 0.152	t(18) = 0.436
	Group (Test 2)		t(22) = 0.154	t(15) = 3.194*
	Group (Sp. Test)			t(15) = 2.603*
