# Supplementary material for: Hippocampal neurogenesis enhancers promote forgetting of remote fear memory after hippocampal reactivation by retrieval
Source: eLife. 2016 Sep 26;5:e17464. doi: 10.7554/eLife.17464 (PMC5036964; doi:10.7554/eLife.17464)
Supplement: Figure 3—source data 1. — The asterisks indicate a significant difference. DOI: http://dx.doi.org/10.7554/eLife.17464.007 [file elife-17464-fig3-data1.xlsx]

## Sheet: Sheet1
	Figure 3-source data 1. Summary of statistical analyses with F values. The asterisks indicate a significant difference.
	Figure	3A	3B
	ANOVA	Two-way	One-way
	Drug	F(1,41) = 6.863*
	Time (Re-exposure vs. Test)	F(1,41) = 9.978*
	Drug vs. Test	F(1,41) = 7.573*
	Group (Test)		F(5,61) = 2.393*
