# Supplementary material for: Hippocampal neurogenesis enhancers promote forgetting of remote fear memory after hippocampal reactivation by retrieval
Source: eLife. 2016 Sep 26;5:e17464. doi: 10.7554/eLife.17464 (PMC5036964; doi:10.7554/eLife.17464)
Supplement: Figure 4—source data 1. — The asterisks indicate a significant difference. DOI: http://dx.doi.org/10.7554/eLife.17464.009 [file elife-17464-fig4-data1.xlsx]

## Sheet: Sheet1
	Figure 4-source data 1. Summary of statistical analyses with F values. The asterisks indicate a significant difference.
	Figure	4A	4A	4B	4B
	ANOVA	One-way	Two-way	One-way	Two-way
	Drug		F(1,46) = 2.605*		F(1,28) = 0.36
	Time (Re-exposure vs. Test)		F(1,46) = 4.828*		F(1,28) = 0.023
	Drug vs. Test		F(1,46) = 6.487*		F(1,28) = 0.243
	Group (Test)	F(1,23) = 6.559*		F(1,14) = 0.195
	Figure	4C	4C
	ANOVA	One-way	Two-way
	Drug		F(1,40) = 2.85
	Time (Re-exposure vs. Test)		F(1,40) = 5.452*
	Drug vs. Test		F(1,40) = 4.123*
	Group (Test)	F(1,20) = 8.569*
