# Supplementary material for: Hippocampal neurogenesis enhancers promote forgetting of remote fear memory after hippocampal reactivation by retrieval
Source: eLife. 2016 Sep 26;5:e17464. doi: 10.7554/eLife.17464 (PMC5036964; doi:10.7554/eLife.17464)
Supplement: Figure 5—source data 1. — The asterisks indicate a significant difference. DOI: http://dx.doi.org/10.7554/eLife.17464.012 [file elife-17464-fig5-data1.xlsx]

## Sheet: Sheet1
	Figure 5-source data 1. Summary of statistical analyses with F values. The asterisks indicate a significant difference.
	Figure	5B (ACC layer II/III)	5B (ACC layer V)	5B (HP CA1)	5B (HP CA3)	5B (HP DG)
	ANOVA	Two-way	Two-way	Two-way	Two-way	Two-way
	Time	F(1,32) = 43.287*	F(1,32) = 17.391*	F(1,32) = 0.196	F(1,32) = 2.877	F(1,32) = 0.119
	Duration	F(1,32) = 0.079	F(1.32) = 0.528	F(1,32) = 6.583*	F(1,32) = 1.179	F(1,32) = 0.084
	Time vs. Duration	F(1,32) = 3.591	F(1.32) = 2.784	F(1,32) = 5.478*	F(1,32) = 4.164*	F(1,32) = 0.587
	Figure	5C	5C	5C
	ANOVA	One-way	Two-way	Two-way
	Drug		F(1,40) = 12.142*	F(1,40) = 8.998*
	Time (Re-exposure vs. Test 1)		F(1,40) = 5.212*
	Time (Test 1 vs. Test 2)			F(1,40) = 0.149
	Drug vs. Time		F(1,40) = 7.242*	F(1,40) = 5.927*
	Group (Test 1)	F(1,20) = 13.918*
